# Supplementary material for: Pros and Cons of Early and Late Skin Grafting in Children with Burns—Evaluation of Common Concepts
Source: Eur Burn J. 2022 Feb 22;3(1):180–7. doi: 10.3390/ebj3010015 (PMC11575360; doi:10.3390/ebj3010015)
Supplement: Supplementary file 1 [file ebj-03-00015-s001.zip]

Archive with 1 entries (1 files):
- ebj-1585008-supplementary.pdf
